# Supplementary material for: Age-Related Sex Differences in Glucose Tolerance by 75 g Oral Glucose Tolerance Test in Japanese
Source: Nutrients. 2022 Nov 17;14(22):4868. doi: 10.3390/nu14224868 (PMC9698682; doi:10.3390/nu14224868)
Supplement: Supplementary file 1 [file nutrients-14-04868-s001.zip]

Archive with 1 entries (1 files):
- nutrients-1997480-supplementary.pdf
